# Supplementary material for: Mapping Genetic Variation in Arabidopsis in Response to Plant Growth-Promoting Bacterium Azoarcus olearius DQS-4T
Source: Microorganisms. 2023 Jan 28;11(2):331. doi: 10.3390/microorganisms11020331 (PMC9961961; doi:10.3390/microorganisms11020331)
Supplement: Supplementary file 1 [file microorganisms-11-00331-s001.zip]

Archive with 1 entries (1 files):
- microorganisms-2068940-supplementary.pdf
